# Supplementary material for: Multiple Long-Term Conditions (MLTC) and the Environment: A Scoping Review
Source: Int J Environ Res Public Health. 2022 Sep 13;19(18):11492. doi: 10.3390/ijerph191811492 (PMC9517156; doi:10.3390/ijerph191811492)
Supplement: Supplementary file 1 [file ijerph-19-11492-s001.zip]

Archive with 1 entries (1 files):
- ijerph-1878497-Supplementary.pdf
